# Supplementary material for: High throughput procedure utilising chlorophyll fluorescence imaging to phenotype dynamic photosynthesis and photoprotection in leaves under controlled gaseous conditions
Source: Plant Methods. 2019 Sep 18;15:109. doi: 10.1186/s13007-019-0485-x (PMC6749646; doi:10.1186/s13007-019-0485-x)
Supplement: Supplementary file 2 — Additional file 2. Supplementary information and files on the design and construction of the custom imaging chambers. [file 13007_2019_485_MOESM2_ESM.zip]

Archive with 8 entries (8 files):
- Additional_file_2/chamber.f3d
- Additional_file_2/chamber.stl
- Additional_file_2/design_labelled.pptx
- Additional_file_2/plate.f3d
- Additional_file_2/plate.stl
- Additional_file_2/read_me.rtf
- Additional_file_2/support.f3d
- Additional_file_2/support.stl
